# Supplementary material for: Identification and Characterization of a Novel Rat MAVS Variant Modulating NFκB Signaling
Source: Biomolecules. 2025 Jan 16;15(1):139. doi: 10.3390/biom15010139 (PMC11763982; doi:10.3390/biom15010139)
Supplement: Supplementary file 1 [file biomolecules-15-00139-s001.zip]

Archive with 1 entries (1 files):
- biomolecules-3368078-supplementary.pdf
